# Supplementary material for: Phenotype-Based High-Throughput Classification of Long QT Syndrome Subtypes Using Human Induced Pluripotent Stem Cells
Source: Stem Cell Reports. 2019 Aug 1;13(2):394–404. doi: 10.1016/j.stemcr.2019.06.007 (PMC6700479; doi:10.1016/j.stemcr.2019.06.007)
Supplement: Table S2. Sequences of Primers Used for Genome Editing of LQT2A422T-iPSCs, Related to Genome Editing Section [file mmc2.xlsx]

## Sheet: Sheet1
Table S2. Sequences of primers used for genome editing of LQT2A422T-iPSCs, related to Genome editing section.
Sequencing of the mutation site
	F	5′- CAGAGATGTCATCGCTCCTG -3′
	R	5′- CAGGCGTAGCCACACTCGGTAG -3′
sgRNA for CRISPR/Cas9
	F	5′- CACCGACTGTCTTCACACCCTACT -3′
	R	5′- AAACAGTAGGGTGTGAAGACAGTC -3′
Gibson assembly of the targeting vector
5′ homology arm	F	5′- GGTCTAGATATCTCGAGTGCATGGGGGCTGGGCAAGGCC -3′
	R	5′- GTCTGAGCTCTGCCGGGGCCAAGCAGAATG -3′
Drug cassette	F	5′- GGCCCCGGCAGAGCTCAGACGATAACTTC -3′
	R	5′- GAGCGATGACATAACTTCGTATAGCATACATTATAC -3′
3′ homology arm	F	5′- ACGAAGTTATGTCATCGCTCCTGCCCCCGAG -3′
	R	5′- TGGCGCCGGAACCAATTCAGGCACATTCCGTTGATGGGGCAAG -3′
Puromycin resistance gene	F1	5′- CGGTGCCTGAATATTAGCTAGATTATCCCTAATACCTGCCACCC -3′
	R1	5′- TGTACTCGGTCATGGTGGCCCGGGCTAA -3′
	F2	5′- GGCCACCATGACCGAGTACAAGCCCACGG -3′
	R2	5′- TAGCTAATATTCAGGCACCGGGCTTGCG -3′
Mutagenesis of the targeting vector
	F	5′- CTCATCCTGCTGCTAGTCATCTACACAGCCGTCTTCACGCCCTACTCAGCTGCCTTCCTG -3′
	R	5′- CAGGAAGGCAGCTGAGTAGGGCGTGAAGACGGCTGTGTAGATGACTAGCAGCAGGATGAG -3′
Off-target analysis
#1	F	5′- CTCCCACAGCTCTTTGACACTGA -3′
	R	5′- CTGGCCACACTGTGGAACTG -3′
#2	F	5′- TGGCCCAACCTCATTGGAAGC -3′
	R	5′- TGAGGAGCCTGAGGAGTGCA -3′
#3	F	5′- GAAAACAGGTAGCTTGTCGCCAG -3′
	R	5′- GGTCCTGAAGTCAAACCTGCTAC -3′
#4	F	5′- GCCAGCAATGTCATTCCCATCTAC -3′
	R	5′- GTAGGAGAGTGAGAACTGCTCAGG -3′
#5	F	5′- CTACCAAGAGCACTGTTTGCTCTG -3′
	R	5′- GGGGGGTCAGTGCTTAGAGA -3′
F: forward primer; R: reverse primer.
