# Supplementary material for: Phenotype-Based High-Throughput Classification of Long QT Syndrome Subtypes Using Human Induced Pluripotent Stem Cells
Source: Stem Cell Reports. 2019 Aug 1;13(2):394–404. doi: 10.1016/j.stemcr.2019.06.007 (PMC6700479; doi:10.1016/j.stemcr.2019.06.007)
Supplement: Table S3. Sequences of Primers Used for Genome Editing of LQT3N406K-iPSCs, Related to Genome Editing Section [file mmc3.xlsx]

## Sheet: Sheet1
Table S3. Sequences of primers used for genome editing of LQT3N406K-iPSCs, related to Genome editing section.
Sequencing of the mutation site
	F	5′- CCTCAGGTCCGCAGGGAAGAT -3′
	R	5′- GCTTTTCCTTCTCCTCGGTCT -3′
sgRNA for CRISPR/Cas9
	F	5′- CACCGATCCTGGCCGTGGTCGCAA -3′
	R	5′- AAACTTGCGACCACGGCCAGGATC -3′
Gibson assembly of the targeting vector
5′ homology arm	F	5′- GGTCTAGATATCTCGAGTGCGCCAGGCTTGTGTGCTTC -3′
	R	5′- GTCTGAGCTCTAGTTGTGCCAGGGGTTC -3′
Drug cassette	F	5′- GGCACAACTAGAGCTCAGACGATAACTTC -3′
	R	5′- AGTCACCTAGATAACTTCGTATAGCATACATTATAC -3′
3′ homology arm	F	5′- TACGAAGTTATCTAGGTGACTTGGAAATGCC -3′
	R	5′- TGGCGCCGGAACCAATTCAGGCTCTTCTAGAAGGTTTAG -3′
Mutagenesis of the targeting vector
	F	5′- CTTCCTGGGGTCCTTCTACCTAGTAAACCTGATCCTAGCCGTAGTCGCAATGGCCTATGAGGAG -3′
	R	5′- CTCCTCATAGGCCATTGCGACTACGGCTAGGATCAGGTTTACTAGGTAGAAGGACCCCAGGAAG -3′
Off-target analysis
#1	F	5′- TATGCACCTAACACTGGAGCTCCC -3′
	R	5′- GTTTTGTGCCTATGATATGGTCTATCATGGAG -3′
#2	F	5′- TGTGCTGGTCACTCTAACGGG -3′
	R	5′- CCACAAAGGCAAAAGCTGTGGC -3′
F: forward primer; R: reverse primer
